# Supplementary material for: Solvothermal Guided V2O5 Microspherical Nanoparticles Constructing High-Performance Aqueous Zinc-Ion Batteries
Source: Materials (Basel). 2024 Apr 4;17(7):1660. doi: 10.3390/ma17071660 (PMC11012685; doi:10.3390/ma17071660)
Supplement: Supplementary file 1 [file materials-17-01660-s001.zip]

Archive with 1 entries (1 files):
- materials-2940263-supplementary.pdf
